# Supplementary material for: Exploring the Ecological Validity of Thinking on Demand: Neural Correlates of Elicited vs. Spontaneously Occurring Inner Speech
Source: PLoS One. 2016 Feb 4;11(2):e0147932. doi: 10.1371/journal.pone.0147932 (PMC4741522; doi:10.1371/journal.pone.0147932)
Supplement: S2 Table — (XLSX) [file pone.0147932.s002.xlsx]

## Sheet: Sheet1
S2 Table: Participant 1 data ratings
			DES Five
Env	Sample		Presence					Percentage
Env	Sample		IS	I	U	SA	F	IS	I	U	SA	F		PIS	PNIS
N	1.1		0	0	0	1	1	0	0	0	80	20
N	1.2		0	0	0	2	0	0	0	0	100	0
N	1.3		0	0	0	1	0	0	0	0	80	0
N	1.4		0	0	0	1	1	0	0	0	80	20
N	2.1		0	1	0	1	0	0	50	0	50	0
N	2.2		0	1	0	1	1	0	33	0	33	33
N	2.3		0	2	0	0	0	0	100	0	0	0
N	3.1		0	1	0	0	0	0	100	0	0	0
N	3.2		1	1	0	2	0	30	20	0	50	0
N	3.3		0	0	0	2	1	0	0	0	80	20
N	3.4		0	0	0	2	1	0	0	0	60	40
N	3.5		0	1	0	1	0	0	50	0	50	0
N	4.1		0	1	0	2	0	0	50	0	50	0
N	4.2		0	1	0	3	0	0	50	0	50	0
N	4.3		0	1	0	2	0	0	50	0	50	0
N	4.4		0	1	0	4	0	0	30	0	70	0
N	4.5		0	1	0	3	0	0	50	0	50	0
S	5.1		0	0	0	0	1	0	0	0	0	60		0	1
S	5.2		0	1	0.5	1	0	0	40	40	20	0		0	1
S	5.3		0	1	0.5	1	0	0	50	20	30	0		0	0
S	5.4		0	0	0	2	0	0	0	0	100	0		0	1
S	5.5		0	0	0	0	0	0	0	0	0	0		0	1
S	5.6		0	0	0.5	0	0	0	0	50	0	0		0	0
S	5.7		0	0	0	2	0	0	0	0	100	0		0	1
S	5.8		0	0	0	2	0	0	0	0	40	0		0	1
S	6.1		0	1	0	1	0	0	50	0	50	0		0	1
S	6.2		0	1	0	1	0	0	70	0	30	0		0	1
S	6.3		0	0	0	1	0	0	0	0	100	0		0	1
S	6.4		0	0	0	1	0	0	0	0	80	0		0	1
S	6.5		1	0	0	2	0	33	0	0	33	0		0	0
S	6.6		0	1	0	2	0	0	30	0	60	0		0	0
S	6.7		1	0	0	1	0	30	0	0	40	0		0	0
S	6.8		0	0	0	1	0	0	0	0	100	0		0	1
S	7.1		0	0	0	1	0	0	0	0	30	0		0	1
S	7.2		1	0	0	0	0	100	0	0	0	0		0	0
S	7.3		1	0	0	0	0	20	0	0	0	0		0	0
S	7.4		0	1	0	1	0	0	40	0	20	0		0	1
S	7.5		0	0	0	1	0	0	0	0	100	0		0	1
S	7.6		1	0	0	1	0	60	0	0	40	0		0	0
S	7.7		0	0	0	2	0	0	0	0	100	0		0	1
S	7.8		0	0	0	2	0	0	0	0	100	0		0	1
S	8.1		0	0	0	2	0	0	0	0	30	0		0	0
S	8.2		0	1	0	1	0	0	60	0	40	0		0	1
S	8.3		0	0	0	1	0	0	0	0	100	0		0	1
S	8.4		0.5	0	0	0	0	30	0	0	0	0		0	0
S	8.5		0	0	0	3	0	0	0	0	100	0		0	1
S	8.6		0	0	0	1	0	0	0	0	100	0		0	1
S	8.7		0	0	0	1	0	0	0	0	100	0		0	1
S	8.8		0	0	0	0	0	0	0	0	0	0		0	1
S	9.1		0	0	0	0	0	0	0	0	0	0		0	1
S	9.2		0	0	0	2	0	0	0	0	100	0		0	1
S	9.3		0	0	0	2	0	0	0	0	100	0		0	1
S	9.4		0	0	0	0	0	0	0	0	0	0		0	1
	Abbreviations
	IS		Inner speaking
	I		Inner seeing
	U		Unsymbolized thinking
	SA		Sensory Awareness
	F		Feelings
	Ve		Verbal
	Vi		Visual
	B		Bodily
	A		Auditory
	PIS		Predominately Inner Speaking
	PNIS		Predominately Not Inner Speaking
	N		Natural environment
	S		Scanner
