# Supplementary material for: Exploring the Ecological Validity of Thinking on Demand: Neural Correlates of Elicited vs. Spontaneously Occurring Inner Speech
Source: PLoS One. 2016 Feb 4;11(2):e0147932. doi: 10.1371/journal.pone.0147932 (PMC4741522; doi:10.1371/journal.pone.0147932)
Supplement: S3 Table — (XLSX) [file pone.0147932.s003.xlsx]

## Sheet: Sheet1
S3 Table: Participant 2 data ratings
			DES Five
			Presence					Percentage
Env	Sample		IS	I	U	SA	F	IS	I	U	SA	F			PIS	PNIS
N	1.1		0	0	0	0	0	0	0	0	0	0
N	1.2		0	0	0	0	0	0	0	0	0	0
N	1.3		0	0	0	0	0	0	0	0	0	0
N	1.4		0	0	0	0	0	0	0	0	0	0
N	1.5		0	0	0	0	0	0	0	0	0	0
N	2.1		1	0	0	1	0	50	0	0	50	0
N	2.2		0	0	0	3	0	0	0	0	100	0
N	2.3		1	0	0	1	2	50	0	0	30	20
N	2.4		0	0	0	5	1	0	0	0	80	20
N	3.1		0	0	0	4	0	0	0	0	100	0
N	3.2		0	0	0	1	0	0	0	0	70	0
N	3.3		0	0	0	3	0	0	0	0	100	0
N	3.4		0	0	0	4	0	0	0	0	100	0
N	3.5		0	0	0	3	0	0	0	0	100	0
N	3.6		0	0	0	3	0	0	0	0	100	0
N	4.1		0	0	0	1	0	0	0	0	80	0
N	4.2		0	0	0	1	0	0	0	0	20	0
N	4.3		0	0	0	1	0	0	0	0	40	0
N	4.4		0	0	0.5	1	0	0	0	33	33	0
N	4.5
N	4.6		0	0	0	1	0	0	0	0	20	0
S	5.1		0	0	0	1	0	0	0	0	30	0			0	0
S	5.2		0	0	0	0	0	0	0	0	0	0			0	0
S	5.3		0	0	0	2	0	0	0	0	80	0			0	1
S	5.4		0	0	0	1	0	0	0	0	30	0			0	0
S	5.5		0	0	0	1	0	0	0	0	30	0			0	0
S	5.6		0	1	0	0	0	0	30	0	0	0			0	0
S	5.7		0	0	0	3	0	0	0	0	80	0			0	1
S	5.8		0	1	0	0	0	0	30	0	0	0			0	0
S	6.1		1	0	0	1	0	75	0	0	15	0			1	0
S	6.2		1	0	0	1	0	70	0	0	30	0			1	0
S	6.3		1	0	0	2	0	50	0	0	60	0			0	0
S	6.4		0	0	0	0	0	0	0	0	0	0			0	0
S	6.5		0	0	0	1	0	0	0	0	30	0			0	0
S	6.6		1	0	0	1	0	60	0	0	40	0			1	0
S	6.7		0	0	0	1	0	0	0	0	90	0			0	1
S	6.8		0	0	0	1	0	0	0	0	50	0			0	0
S	7.1		0	0	0	1	0	0	0	0	100	0			0	1
S	7.2		0	0	0	1	0	0	0	0	100	0			0	1
S	7.3		0	0	0	1	0	0	0	0	70	0			0	1
S	7.4		0	0	0	1	0	0	0	0	80	0			0	1
S	7.5		0	0	0	2	0	0	0	0	90	0			0	1
S	7.6		0	0	0	0	0	0	0	0	0	0			0	0
S	7.7		0	0	0	1	0	0	0	0	20	0			0	0
S	7.8		0	0	0	2	0	0	0	0	100	0			0	1
S	8.1		0	0	0	1	0	0	0	0	100	0			0	1
S	8.2		0	0	0	1	0	0	0	0	70	0			0	1
S	8.3		0	1	0	0	0	0	100	0	0	0			0	1
S	8.4		1	0	0	1	0	60	0	0	40	0			1	0
S	8.5		0	1	1	1	0	0	30	30	40	0			0	0
S	8.6		0	0	0	2	0	0	0	0	40	0			0	1
S	8.7		0	0	0	1	1	0	0	0	90	10			0	1
S	8.8		1	1	0	1	0	50	50	0	50	0			1	0
S	9.1		1	1	0	0	0	80	20	0	0	0			1	0
S	9.2		1	1	0	0	0	80	20	0	0	0			1	0
S	9.3		0	0	0	0	0	0	0	0	0	0			0	0
S	9.4		0	1	0	1	0	0	80	0	20	0			0	0
	Abbreviations
	IS		Inner speaking
	I		Inner seeing
	U		Unsymbolized thinking
	SA		Sensory Awareness
	F		Feelings
	Ve		Verbal
	Vi		Visual
	B		Bodily
	A		Auditory
	PIS		Predominately Inner Speaking
	PNIS		Predominately Not Inner Speaking
	N		Natural environment
	S		Scanner

## Sheet: Sheet2
1	1	1	0			0			1
0			1			1	1	1	0
0			1	1	1	0			1	1	1
0	1		0			0			1	1	1
1	1	1	0			0			1
0			1			1			0
0			1	1	1	0			1
1	1	1	0			1	1	1	0
1	1	1	0			1			0
1	1	1	0			0			1	1	1
1	1	1	0			0			1
0			1			1			0
1	1	1	0			0			1
1	1	1	0			0			1	1	1
0			1	1	1	0			1
0	1		0			0			1	1	1
0			1	1	1	1	1	1	0
0			1	1	1	0			0
0	1		0			0			1	1	1
0			1	1	1	0			0
0			1	1	1	0			1	1	1
1	1	1	0			0			0
0	1		0			0			0	1
0			1	1	1	0	1		0
0			1	1	1	1	1	1	0
0			1	1	1	0			1	1	1
0			1			1	1	1	0
1	1	1	0			0			1
1	1	1	0			0			0
0			1	1	1	0			1
0			1			1			0
1	1	1	0			0			1	1	1
1	1	1	0			0			1	1	1
1	1	1	0			1			0	1
1			0			1	1	1	0
0	1		0			1	1	1	0
