# Supplementary material for: Exploring the Ecological Validity of Thinking on Demand: Neural Correlates of Elicited vs. Spontaneously Occurring Inner Speech
Source: PLoS One. 2016 Feb 4;11(2):e0147932. doi: 10.1371/journal.pone.0147932 (PMC4741522; doi:10.1371/journal.pone.0147932)
Supplement: S6 Table — (XLSX) [file pone.0147932.s006.xlsx]

## Sheet: Sheet1
S6 Table: Participant 5 data ratings
			DES Five
			Presence
Env	Sample		IS	I	U	SA	F	IS	I	U	SA	F		PIS	PNIS
N	1.1
N	1.2
N	1.3
N	1.4
N	1.5
N	2.1
N	2.2
N	2.3
N	2.4
N	3.1		0	0	1	1	0	0	0	10	90	0
N	3.2		0	0	0	1	0	0	0	0	100	0
N	3.3		0	1	0	0	0	0	90	0	0	0
N	3.4		1	0	0	0	0	10	0	0	0	0
N	3.5		0	0	0	1	0.5	0	0	0	70	0
N	4.1		0	0	0	1	0	0	0	0	100	0
N	4.2		0	0	0	1	0.5	0	0	0	80	20
N	4.3		0	1	0	1	0	0	33	0	33	0
N	4.4		0	0	1	1	0	0	0	25	75	0
N	4.5		0	1	0	1	0	0	33	0	33	0
N	4.6		0	1	1	1	0.3	0	33	23	33	10
S	5.1		0	0	1	1	0	0	0	82	18	0		0	0
S	5.2		0	0	1	0	0	0	0	10	0	0		0	1
S	5.3		0	1	1	1	0	0	10	40	50	0		0	1
S	5.4		0	1	0	1	0	0	90	0	10	0		0	1
S	5.5		1	0	0	0	0	50	0	0	0	0		1	0
S	5.6		0	1	0	0	0	0	50	0	0	0		0	0
S	5.7		0	1	1	0	0	0	60	40	0	0		0	1
S	5.8		0	0	0	1	0	0	0	0	100	0		0	1
S	6.1		1	1	0	1	0	60	40	0	20	0		0	0
S	6.2		0	1	1	1	0	0	50	20	20	0		0	0
S	6.3		0	1	0	1	0	0	30	0	20	0		0	1
S	6.4		0	1	0	1	0	0	50	0	50	0		0	1
S	6.5		0	0	0	1	1	0	0	0	60	40		0	1
S	6.6		1	1	0	1	0	60	40	0	10	0		0	0
S	6.7		0	1	0	1	0	0	85	0	60	0		0	1
S	6.8		0	1	0	0	1	0	70	0	0	30		0	1
S	6.9		0	0	0	1	0	0	0	0	40	0		0	1
S	6.1		0	0	1	1	0	0	0	50	50	0		0	0
S	6.11		0	1	0	1	0	0	95	0	50	0		0	1
S	6.12		0	1	1	1	0	0	40	60	10	0		0	1
S	7.1		0	1	1	1	0	0	35	15	10	0		0	0
S	7.2		0	1	0	1	0	0	50	0	20	0		0	0
S	7.3		0	1	0	1	0	0	65	0	20	0		0	1
S	7.4		0	0	1	1	0	0	0	40	60	0		0	0
S	7.5		0	1	1	1	0	0	95	5	25	0		0	1
S	7.6		0.5	1	0	1	0	20	50	0	30	0		0	0
S	7.7		0	1	0	1	0	0	100	0	10	0		0	1
S	7.8		0	1	0	1	0	0	100	0	30	0		0	1
S	8.1		0	0	1	0	0	0	0	30	0	0		0	0
S	8.2		1	0	1	1	0	30	0	20	50	0		1	0
S	8.3		0	1	0	1	1	0	33	0	20	33		0	1
S	8.4		0	1	0	0	1	0	30	0	0	20		0	0
S	8.5		0	1	0.5	1	0	0	70	15	20	0		0	0
S	8.6		0	1	0	1	0	0	50	0	35	0		0	0
S	8.7		0	0	1	0	0	0	0	20	0	0		0	1
S	8.8		0	0	0	1	0	0	0	0	100	0		0	1
	Abbreviations
	IS		Inner speaking
	I		Inner seeing
	U		Unsymbolized thinking
	SA		Sensory Awareness
	F		Feelings
	Ve		Verbal
	Vi		Visual
	B		Bodily
	A		Auditory
	PIS		Predominately Inner Speaking
	PNIS		Predominately Not Inner Speaking
	N		Natural environment
	S		Scanner

## Sheet: Sheet2
1	1	1	0			0			1
0			0			0			1
1	1	1	0			0			1
0			1			1	1	1	0
1	1	1	0			0			1
1	1	1	0			1	1	1	0
1	1	1	0			0	1		0
0			1	1	1	0			1	1	1
0	1		0			0			1	1	1
0	1		0			0			1	1	1
0			0	1		0			0
0			1			0			1	1	1
0			1	1	1	0			1	1	1
1	1	1	0			1			1
0			1			0			0
0			1			1			0
0			1			0			1
1	1	1	0			0			1	1	1
0	1		0			0			1
1	1	1	0			0			1
0	1		0			0			1	1	1
0	1		0			0			0
0			1			0			1
1	1	1	0			0			0
0			0			0			0
0			1			0			1	1	1
0			1			1			0
0			1			1			0
1			0			0			1	1	1
1			0			0			1	1	1
0			1			0			1
0			0			0			1
0			0			0			0
0			1			0			1
1			0			0			1	1	1
0			1			0			1	1	1
